# Supplementary material for: Reactions of Trifluorotriacetic Acid Lactone and Hexafluorodehydroacetic Acid with Amines: Synthesis of Trifluoromethylated 4-Pyridones and Aminoenones
Source: Molecules. 2022 Oct 20;27(20):7098. doi: 10.3390/molecules27207098 (PMC9610390; doi:10.3390/molecules27207098)
Supplement: Supplementary file 1 [file molecules-27-07098-s001.zip]

Archive with 1 entries (1 files):
- molecules-1951436-supplementary.pdf
